# Supplementary material for: Advancements in Carbazole-Based Sensitizers and Hole-Transport Materials for Enhanced Photovoltaic Performance
Source: Molecules. 2024 Oct 25;29(21):5035. doi: 10.3390/molecules29215035 (PMC11547213; doi:10.3390/molecules29215035)
Supplement: Supplementary file 1 [file molecules-29-05035-s001.zip]

Archive with 1 entries (1 files):
- molecules-3224295-supplementary.pdf
